# Supplementary material for: Ribosomal RNA synthesis by RNA polymerase I is subject to premature termination of transcription
Source: eLife. 2026 Feb 12;14:RP106503. doi: 10.7554/eLife.106503 (PMC12900514; doi:10.7554/eLife.106503)
Supplement: Figure 4—source data 1. [file elife-106503-fig4-data1.zip]

Archive with 2 entries (2 files):
- Figure 3-source data 2 B.xlsx
- Figure 3-source data 2 A.xlsx
