# Supplementary material for: Ribosomal RNA synthesis by RNA polymerase I is subject to premature termination of transcription
Source: eLife. 2026 Feb 12;14:RP106503. doi: 10.7554/eLife.106503 (PMC12900514; doi:10.7554/eLife.106503)
Supplement: Figure 4—source data 1. [file elife-106503-fig4-data1.zip › Figure 3-source data 2 B.xlsx]

## Sheet: TriplicateQuantif NorthernBlot
														Data Northern avec et sans BMH21
																														Channel	No	Group	Index	Name	*PSL	*Area(mm2)	*PSL-BG
																														1	1	~	1		229114	26.04	224329	1.08452
	Northern n°	Lane	Group	Index	Name	*PSL	*Area(mm2)	*PSL-BG			max = 100	5S adjusted		WT	SP				WT	SP										1	2	~	2		248075	26.04	243290	1
	2	1	ØBMH-21	rrp6	WT Pol I	24491.3	89.1	7596.76	1	1	11.5346	8238.86	1	1	1				1.21717	1.79212										1	3	~	3		246203	26.04	241418	1.00776
		2			SuperPol	20448.9	89.1	3554.43	1	0.467888	5.39691	3554.43	0.431423	4.24679	3.6417				4.15343	3.68068										1	4	~	4		231325	26.04	226539	1.07394
		3		rrp6Δ	WT Pol I	49156.3	89.1	32261.8	4.24679	4.24679	48.9851	32512	3.94618	0.484675	2.37778				0.536425	2.00071										1	5	~	5		247453	26.04	242668	1.00256
		4			SuperPol	29838.7	89.1	12944.2	3.6417	1.70391	19.6539	13901.3	1.68728	8.66954	4.98769				6.92621	3.56503										1	6	~	6		238057	26.04	233271	1.04295
		5	BMH-21	rrp6	WT Pol I	20576.5	89.1	3681.96	0.484675	0.484675	5.59055	3691.4	0.448047																	1	7	~	7		224670	26.04	219885	1.10644
		6			SuperPol	25346.1	89.1	8451.64	2.37778	1.11253	12.8327	8814.63	1.06988																	1	8	~	8		202100	26.04	197315	1.233
		7		rrp6Δ	WT Pol I	82754.9	89.1	65860.4	8.66954	8.66954	100	72870.9	8.84478																	1	9	~	9		197312	26.04	192527	1.26367
		8			SuperPol	34622.9	89.1	17728.4	4.98769	2.33368	26.9181	21859.1	2.65318																	1	10	~	10		205093	26.04	200308	1.21458
	3	9	ØBMH-21	rrp6	WT Pol I	26141.1	89.1	9246.57	1.21717	1	17.5734	11684.6	1	WT	SP				WT	SP										1	11	~	11		180640	26.04	175855	1.38347
		10			SuperPol	23264.5	89.1	6369.96	1.79212	0.6889	12.1063	7736.83	0.662139	1	0.467888				1	0.6889										1	12	~	12		157675	26.04	152890	1.59128
		11		rrp6Δ	WT Pol I	48447.1	89.1	31552.6	4.15343	3.41236	59.9668	43652.2	3.73587	4.24679	1.70391				3.41236	1.41487										1	13	~	13		123839	26.04	119054	2.04353
		12			SuperPol	29977.2	89.1	13082.7	3.68068	1.41487	24.8642	20818.2	1.78168	0.484675	1.11253				0.440714	0.769084										1	14	~	14		110988	26.04	106203	2.29081
		13	BMH-21	rrp6	WT Pol I	20969.6	89.1	4075.09	0.536425	0.440714	7.74485	8327.57	0.712696	8.66954	2.33368				5.69041	1.37042										1	15	~	15		84027.3	26.04	79242.2	3.07021
		14			SuperPol	24005.9	89.1	7111.39	2.00071	0.769084	13.5154	16290.8	1.39421																	1	16	~	16		82160.1	26.04	77375	3.1443
		15		rrp6Δ	WT Pol I	69511.3	89.1	52616.8	6.92621	5.69041	100	161545	13.8254																	1	17	~	17		4785.14	26.04	0
		16			SuperPol	29566.1	89.1	12671.6	3.56503	1.37042	24.0829	39843.4	3.40991
		17	Background			16894.5	89.1	0
				WT	SP		WT	SP
				11.5346	5.39691		17.5734	12.1063
				48.9851	19.6539		59.9668	24.8642
				5.59055	12.8327		7.74485	13.5154
				100	26.9181		100	24.0829
																5S adjusted
																											Moyenne			Ecart type
																WT	SP		WT	SP		WT	SP				WT	SP		WT	SP
																1	0.431423		1	0.662139		1	0.748106		ØBMH-21	rrp6	1	0.613889		#NAME?	#NAME?
																3.94618	1.68728		3.73587	1.78168		3.08933	1.44647			rrp6Δ	3.59046	1.63848		#NAME?	#NAME?
																0.448047	1.06988		0.712696	1.39421		0.982384	1.36239		BMH-21	rrp6	0.714376	1.2755		#NAME?	#NAME?
																8.84478	2.65318		13.8254	3.40991		6.13526	1.9992			rrp6Δ	9.60182	2.68743		#NAME?	#NAME?
																	Channel	No	Group	Index	Name	Counts	Area(pixel2)	Counts-BG
																	1	1	~	1		1.39643e+07	10285	6.41434e+06	1
																	1	2	~	2		1.23486e+07	10285	4.7986e+06	0.748106
																	1	3	~	3		2.7366e+07	10285	1.9816e+07	3.08933
																	1	4	~	4		1.68282e+07	10285	9.27816e+06	1.44647
																	1	5	~	5		1.38513e+07	10285	6.30134e+06	0.982384
																	1	6	~	6		1.62888e+07	10285	8.73884e+06	1.36239
																	1	7	~	7		4.69036e+07	10285	3.93536e+07	6.13526
																	1	8	~	8		2.03735e+07	10285	1.28236e+07	1.9992
																	1	9	~	9		7.54999e+06	10285	0
