# Supplementary material for: Ribosomal RNA synthesis by RNA polymerase I is subject to premature termination of transcription
Source: eLife. 2026 Feb 12;14:RP106503. doi: 10.7554/eLife.106503 (PMC12900514; doi:10.7554/eLife.106503)
Supplement: Figure 5—source data 1. [file elife-106503-fig5-data1.zip]

Archive with 3 entries (3 files):
- Figure 5E.tif
- 5B.tiff
- 5H.tiff
