# Supplementary material for: Ribosomal RNA synthesis by RNA polymerase I is subject to premature termination of transcription
Source: eLife. 2026 Feb 12;14:RP106503. doi: 10.7554/eLife.106503 (PMC12900514; doi:10.7554/eLife.106503)
Supplement: Figure 6—source data 2. [file elife-106503-fig6-data2.zip]

Archive with 5 entries (5 files):
- Figure 6B.tiff
- Figure 6C.tif
- Figure 6A - bmh 0 (raw).scn
- Figure 6A - bmh 17 (raw).scn
- Figure 6A - bmh 35 (raw).scn
